# Supplementary material for: Comprehensive Analysis of Human Subtelomeres by Whole Genome Mapping
Source: PLoS Genet. 2020 Jan 27;16(1):e1008347. doi: 10.1371/journal.pgen.1008347 (PMC7004388; doi:10.1371/journal.pgen.1008347)
Supplement: S1 Table — shows the frequency of Block 1–2, Block 3, Block 6-7-8, Block 9, and Blocks 10-11-25-12 on different chromosomes (rows) for each super population (column). AFR stands for the Africa super population category, AMR for Ad Mixed American, EAS for East Asian, EUR for European, and SAS for South Asian. (XLSX) [file pgen.1008347.s012.xlsx]

## Sheet: S1
	Block 1-2	AFR with Block 1-2 / Total AFR maps	AMR with Block 1-2 / Total AMR maps	EAS with Block 1-2 / Total EAS maps	EUR with Block 1-2 / Total EUR maps	SAS with Block 1-2 / Total SAS maps
	3q	0.540541	0.608696	0.758621	0.653846	0.346154
	6p	0.195122	0.16	0.137931	0.0909091	0.185185
	7p	0.166667	0	0	0.0666667	0.0714286
	8p	0.0714286	0	0	0	0
	9p	1	0.9	0.862069	0.913043	0.857143
	11p	0.657143	0.458333	0.571429	0.678571	0.538462
	12p	0.952381	0.896552	1	0.956522	0.888889
	15q	0.568182	0.866667	0.9	0.833333	0.892857
	16q	0.357143	0.0416667	0.0333333	0.0333333	0.111111
	19p	0.794872	0.636364	0.933333	0.75	0.961538
	Block 3	AFR with Block 3 / Total AFR maps	AMR with Block 3 / Total AMR maps	EAS with Block 3 / Total EAS maps	EUR with Block 3 / Total EUR maps	SAS with Block 3 / Total SAS maps
	2q	0.0487805	0	0	0	0.0740741
	3q	0.540541	0.608696	0.758621	0.653846	0.346154
	5q	0.0681818	0.0666667	0.133333	0.04	0.0357143
	6p	0.027027	0.0434783	0	0	0
	6q	0.707317	0.7	0.62069	0.695652	0.72
	7p	0.166667	0	0	0.0666667	0.0714286
	8p	0.0714286	0	0	0.0416667	0.0740741
	9q	0.594595	0.304348	0.517241	0.32	0.153846
	11p	0.228571	0.0833333	0.357143	0.142857	0.0769231
	15q	0.75	0.7	0.866667	0.833333	0.892857
	16q	0.357143	0.0416667	0.0333333	0.0333333	0.111111
	19p	0.794872	0.636364	0.933333	0.75	0.961538
	Block 6-7-8	AFR with Block 6-7-8 / Total AFR maps	AMR with Block 6-7-8 / Total AMR maps	EAS with Block 6-7-8 / Total EAS maps	EUR with Block 6-7-8 / Total EUR maps	SAS with Block 6-7-8 / Total SAS maps
	2q	0.780488	0.8	0.964286	0.73913	0.814815
	3q	0.540541	0.652174	0.793103	0.692308	0.423077
	5q	0.833333	0.724138	0.833333	0.833333	0.821429
	6p	0.756098	0.863636	0.758621	0.925926	0.84
	8p	0.809524	0.866667	0.7	0.916667	0.814815
	9q	0.810811	0.478261	0.758621	0.52	0.423077
	11p	0.571429	0.5	0.428571	0.464286	0.423077
	16q	0.857143	0.75	0.733333	0.833333	0.666667
	19p	0.282051	0.5	0.666667	0.535714	0.384615
	Block 9	AFR with Block 9 / Total AFR maps	AMR with Block 9/ Total AMR maps	EAS with Block 9/ Total EAS maps	EUR with Block 9 / Total EUR maps	SAS with Block 9 / Total SAS maps
	3q	0.567568	0.652174	0.793103	0.692308	0.461538
	5q	0.928571	0.896552	1	1	0.928571
	9q	0.891892	0.913043	0.931034	0.92	0.846154
	11p	0.228571	0.0833333	0.357143	0.285714	0.230769
	16q	0.952381	0.875	0.866667	0.933333	0.851852
	19p	0.820513	0.818182	0.933333	0.928571	0.807692
	Block 10-25-11-12	AFR with Block 10-25-11-12 / Total AFR maps	AMR with Block 10-25-11-12 / Total AMR maps	EAS with Block 10-25-11-12 / Total EAS maps	EUR with Block 10-25-11-12 / Total EUR maps	SAS with Block 10-25-11-12 / Total SAS maps
	3q	0.783784	0.782609	0.862069	0.730769	0.846154
	7p	0.357143	0.416667	0.333333	0.333333	0.285714
	9q	1	1	1	1	1
	11p	0.914286	0.791667	0.857143	0.857143	0.846154
	16q	0.952381	0.958333	0.966667	0.966667	0.888889
	17p	0.0571429	0	0	0	0
